# Supplementary material for: Effects of Exogenous L-Asparagine on Poplar Biomass Partitioning and Root Morphology
Source: Int J Mol Sci. 2022 Oct 28;23(21):13126. doi: 10.3390/ijms232113126 (PMC9653936; doi:10.3390/ijms232113126)
Supplement: Supplementary file 1 [file ijms-23-13126-s001.zip]

Archive with 1 entries (1 files):
- ijms-1998806-supplementary.pdf
